# Supplementary material for: The altered expression of autophagy-related genes participates in heart failure: NRBP2 and CALCOCO2 are associated with left ventricular dysfunction parameters in human dilated cardiomyopathy
Source: PLoS One. 2019 Apr 22;14(4):e0215818. doi: 10.1371/journal.pone.0215818 (PMC6476534; doi:10.1371/journal.pone.0215818)
Supplement: S1 Table — (XLSX) [file pone.0215818.s001.xlsx]

## Sheet: DCM vs. CNT
GENE CODE	GENE NAME	FOLD CHANGE	P-value
ENSG00000169252	ADRB2	1.04819	0.848199
ENSG00000142208	AKT1	1.16201	0.253653
ENSG00000152348	ATG10	1.06948	0.607472
ENSG00000175224	ATG13	1.02904	0.78695
ENSG00000126775	ATG14	-1.1491	0.412893
ENSG00000159363	ATP13A2	1.0742	0.636686
ENSG00000033627	ATP6V0A1	1.09879	0.282354
ENSG00000185344	ATP6V0A2	-1.04346	0.720408
ENSG00000117410	ATP6V0B	1.25423	0.0254876
ENSG00000159720	ATP6V0D1	1.12203	0.542968
ENSG00000113732	ATP6V0E1	1.2303	0.0103996
ENSG00000114573	ATP6V1A	-1.16403	0.0343414
ENSG00000116039	ATP6V1B1	-1.32694	0.485239
ENSG00000147416	ATP6V1B2	1.1356	0.165006
ENSG00000155097	ATP6V1C1	-1.03314	0.752927
ENSG00000143882	ATP6V1C2	-1.08955	0.816004
ENSG00000100554	ATP6V1D	1.18295	0.130329
ENSG00000131100	ATP6V1E1	1.20848	0.158594
ENSG00000250565	ATP6V1E2	1.32021	0.210518
ENSG00000136888	ATP6V1G1	1.00994	0.941769
ENSG00000213760	ATP6V1G2	1.20739	0.307218
ENSG00000047249	ATP6V1H	1.01978	0.891623
ENSG00000126581	BECN1	1.05999	0.636372
ENSG00000176171	BNIP3	-1.08959	0.779466
ENSG00000104765	BNIP3L	1.00622	0.937764
ENSG00000147894	C9orf72	-1.12148	0.415972
ENSG00000136436	CALCOCO2	-1.49145	0.000331611
ENSG00000014216	CAPN1	-1.04263	0.702022
ENSG00000142330	CAPN10	1.05153	0.757675
ENSG00000126247	CAPNS1	1.27387	0.0213436
ENSG00000164305	CASP3	1.22365	0.163857
ENSG00000164885	CDK5	1.48509	0.0106202
ENSG00000176749	CDK5R1	1.11091	0.630694
ENSG00000115561	CHMP3	-1.1751	0.101465
ENSG00000254505	CHMP4A	1.21709	0.230375
ENSG00000101421	CHMP4B	-1.01197	0.905638
ENSG00000038532	CLEC16A	1.00635	0.961941
ENSG00000188603	CLN3	1.20435	0.129867
ENSG00000011465	DCN	1.19797	0.452264
ENSG00000152223	EPG5	1.02173	0.793721
ENSG00000112425	EPM2A	-1.24962	0.122533
ENSG00000178607	ERN1	1.20026	0.489459
ENSG00000090989	EXOC1	1.11447	0.196542
ENSG00000131558	EXOC4	1.07686	0.617206
ENSG00000182473	EXOC7	1.1447	0.0346048
ENSG00000116903	EXOC8	-1.03911	0.763857
ENSG00000149557	FEZ1	-1.30279	0.166049
ENSG00000167996	FTH1	1.16932	0.212286
ENSG00000087086	FTL	-1.19795	0.148314
ENSG00000171055	FEZ2	1.12036	0.280599
ENSG00000163820	FYCO1	-1.28029	0.0326226
ENSG00000177628	GBA	1.01927	0.911831
ENSG00000170296	GABARAP	1.27879	0.0330323
ENSG00000139112	GABARAPL1	-1.33126	0.0685673
ENSG00000034713	GABARAPL2	1.16317	0.370445
ENSG00000094631	HDAC6	1.03485	0.858381
ENSG00000100644	HIF1A	-1.78869	0.00189275
ENSG00000100292	HMOX1	-1.22038	0.413051
ENSG00000115317	HTRA2	1.12351	0.247934
ENSG00000197386	HTT	1.16254	0.152813
ENSG00000109083	IFT20	1.25855	0.0876516
ENSG00000032742	IFT88	-1.04607	0.79018
ENSG00000269335	IKBKG	1.01899	0.925513
ENSG00000128052	KDR	-1.4888	0.00876258
ENSG00000116299	KIAA1324	1.17995	0.63415
ENSG00000185896	LAMP1	1.05661	0.676369
ENSG00000005893	LAMP2	-1.2182	0.19345
ENSG00000149357	LAMTOR1	1.00868	0.959565
ENSG00000116586	LAMTOR2	1.18959	0.121679
ENSG00000109270	LAMTOR3	1.01177	0.941429
ENSG00000188186	LAMTOR4	1.07341	0.616374
ENSG00000134248	LAMTOR5	1.21095	0.0625232
ENSG00000162511	LAPTM5	-2.05648	0.0085
ENSG00000155506	LARP1	-1.13973	0.0631248
ENSG00000138709	LARP1B	-1.37318	0.0029121
ENSG00000271601	LIX1L	-1.08769	0.449972
ENSG00000188906	LRRK2	-1.22349	0.207403
ENSG00000148356	LRSAM1	-1.16134	0.304958
ENSG00000061337	LZTS1	-1.27118	0.31124
ENSG00000101460	MAP1LC3A	1.10267	0.639038
ENSG00000140941	MAP1LC3B	-1.38155	0.324735
ENSG00000102882	MAPK3	1.11151	0.402635
ENSG00000107643	MAPK8	-1.39524	0.0287505
ENSG00000090674	MCOLN1	1.19711	0.149131
ENSG00000116688	MFN2	1.20222	0.106512
ENSG00000167965	MLST8	1.07885	0.512267
ENSG00000171100	MTM1	-1.03359	0.845279
ENSG00000100330	MTMR3	1.07255	0.379917
ENSG00000198793	MTOR	1.08293	0.410174
ENSG00000266412	NCOA4	-1.49722	0.168346
ENSG00000069869	NEDD4	-1.29534	0.177576
ENSG00000106100	NOD1	-1.20745	0.321004
ENSG00000141458	NPC1	-1.19779	0.15823
ENSG00000114388	NPRL2	1.16053	0.188441
ENSG00000103148	NPRL3	1.38457	0.029272
ENSG00000185189	NRBP2	1.31665	0.0329659
ENSG00000123240	OPTN	-1.2034	0.0554221
ENSG00000168092	PAFAH1B2	-1.10135	0.161346
ENSG00000040633	PHF23	1.03814	0.798944
ENSG00000121879	PIK3CA	-1.02885	0.861503
ENSG00000078142	PIK3C3	-1.25509	0.0601897
ENSG00000115020	PIKFYVE	-1.04583	0.606598
ENSG00000102096	PIM2	-1.01298	0.935039
ENSG00000158828	PINK1	1.04685	0.720805
ENSG00000150867	PIP4K2A	-1.0377	0.810881
ENSG00000276293	PIP4K2B	1.06226	0.378464
ENSG00000166908	PIP4K2C	1.09736	0.177074
ENSG00000100227	POLDIP3	-1.09968	0.541014
ENSG00000132356	PRKAA1	-1.24808	0.174038
ENSG00000111725	PRKAB1	1.28183	0.0100853
ENSG00000131791	PRKAB2	-1.09654	0.545427
ENSG00000072062	PRKACA	1.24103	0.0343407
ENSG00000181929	PRKAG1	1.09614	0.437023
ENSG00000116260	QSOX1	-1.00149	0.992121
ENSG00000206418	RAB12	-1.07006	0.656412
ENSG00000174903	RAB1B	1.15813	0.294963
ENSG00000134594	RAB33A	1.0104	0.972113
ENSG00000172007	RAB33B	-1.37666	0.0568697
ENSG00000115839	RAB3GAP1	-1.01806	0.818294
ENSG00000118873	RAB3GAP2	-1.07648	0.419094
ENSG00000144566	RAB5A	-1.19087	0.0511476
ENSG00000144118	RALB	-1.03859	0.752353
ENSG00000017797	RALBP1	-1.1925	0.0890625
ENSG00000023287	RB1CC1	-1.23015	0.118248
ENSG00000104312	RIPK2	-1.86859	0.0131677
ENSG00000181852	RNF41	-1.05054	0.64331
ENSG00000141564	RPTOR	1.15652	0.266803
ENSG00000155876	RRAGA	1.10491	0.390753
ENSG00000083750	RRAGB	1.01946	0.865152
ENSG00000116954	RRAGC	-1.0956	0.45836
ENSG00000025039	RRAGD	-1.21436	0.202219
ENSG00000092108	SCFD1	-1.05955	0.63264
ENSG00000153130	SCOC	1.07459	0.640038
ENSG00000093183	SEC22C	-1.12589	0.274823
ENSG00000130766	SESN2	1.22507	0.177977
ENSG00000097033	SH3GLB1	-1.11717	0.403722
ENSG00000096717	SIRT1	-1.11976	0.233504
ENSG00000177058	SLC38A9	-1.20905	0.188321
ENSG00000176994	SMCR8	-1.75737	0.0376088
ENSG00000198742	SMURF1	-1.19475	0.208688
ENSG00000099940	SNAP29	1.10325	0.358207
ENSG00000143553	SNAPIN	-1.00043	0.996782
ENSG00000089006	SNX5	-1.22482	0.196757
ENSG00000129515	SNX6	-1.09058	0.506587
ENSG00000135317	SNX14	-1.02237	0.818487
ENSG00000136874	STX17	-1.25735	0.0119844
ENSG00000161011	SQSTM1	1.16486	0.0406363
ENSG00000196235	SUPT5H	1.05358	0.594621
ENSG00000108239	TBC1D12	1.07582	0.566355
ENSG00000132405	TBC1D14	-1.02209	0.822953
ENSG00000068354	TBC1D25	-1.10494	0.333545
ENSG00000183735	TBK1	-1.1594	0.236274
ENSG00000205356	TECPR1	1.44589	0.0300539
ENSG00000196683	TOMM7	-1.06382	0.605671
ENSG00000154174	TOMM70A	-1.20319	0.0459467
ENSG00000204977	TRIM13	-1.07057	0.56704
ENSG00000165699	TSC1	-1.03433	0.76579
ENSG00000103197	TSC2	1.12773	0.202891
ENSG00000102804	TSC22D1	-1.51585	0.111078
ENSG00000074319	TSG101	1.00657	0.962773
ENSG00000135018	UBQLN1	-1.04611	0.792492
ENSG00000188021	UBQLN2	-1.13489	0.628928
ENSG00000160803	UBQLN4	-1.0965	0.541223
ENSG00000154277	UCHL1	4.36006	0.00156279
ENSG00000177169	ULK1	1.17198	0.193939
ENSG00000198382	UVRAG	-1.19385	0.034084
ENSG00000118640	VAMP8	-1.39774	0.0805502
ENSG00000165280	VCP	1.07969	0.551751
ENSG00000129003	VPS13C	-1.26208	0.0284604
ENSG00000122958	VPS26A	-1.20677	0.123215
ENSG00000151502	VPS26B	1.15082	0.136782
ENSG00000139719	VPS33A	1.1637	0.353355
ENSG00000184056	VPS33B	1.11875	0.388304
ENSG00000069329	VPS35	-1.08839	0.394245
ENSG00000095787	WAC	-1.24296	0.0101364
