# Supplementary material for: The altered expression of autophagy-related genes participates in heart failure: NRBP2 and CALCOCO2 are associated with left ventricular dysfunction parameters in human dilated cardiomyopathy
Source: PLoS One. 2019 Apr 22;14(4):e0215818. doi: 10.1371/journal.pone.0215818 (PMC6476534; doi:10.1371/journal.pone.0215818)
Supplement: S2 Table — (XLSX) [file pone.0215818.s002.xlsx]

## Sheet: DCM vs. CNT
GENE CODE	GENE NAME	FOLD CHANGE	P-value
ENSG00000151651	ADAM8	1.41274	0.110162
ENSG00000166747	AP1G1	-1.13408	0.271305
ENSG00000033627	ATP6V0A1	1.09879	0.282354
ENSG00000185344	ATP6V0A2	-1.04346	0.720408
ENSG00000117410	ATP6V0B	1.25423	0.0254876
ENSG00000185883	ATP6V0C	1.37178	0.273674
ENSG00000159720	ATP6V0D1	1.12203	0.542968
ENSG00000113732	ATP6V0E1	1.2303	0.0103996
ENSG00000171130	ATP6V0E2	-1.00352	0.982215
ENSG00000114573	ATP6V1A	-1.16403	0.0343414
ENSG00000116039	ATP6V1B1	-1.32694	0.485239
ENSG00000147416	ATP6V1B2	1.1356	0.165006
ENSG00000155097	ATP6V1C1	-1.03314	0.752927
ENSG00000143882	ATP6V1C2	-1.08955	0.816004
ENSG00000100554	ATP6V1D	1.18295	0.130329
ENSG00000131100	ATP6V1E1	1.20848	0.158594
ENSG00000250565	ATP6V1E2	1.32021	0.210518
ENSG00000128524	ATP6V1F	-2.7856	0.395088
ENSG00000213760	ATP6V1G2	1.20739	0.307218
ENSG00000047249	ATP6V1H	1.01978	0.891623
ENSG00000123106	CCDC91	-1.00883	0.934933
ENSG00000102879	CORO1A	-1.93275	0.0856128
ENSG00000013016	EHD3	1.23474	0.157505
ENSG00000178950	GAK	-1.04028	0.832577
ENSG00000185896	LAMP1	1.05661	0.676369
ENSG00000137474	MYO7A	-1.23017	0.388943
ENSG00000158517	NCF1	-1.42022	0.208487
ENSG00000116701	NCF2	-1.31926	0.14373
ENSG00000100365	NCF4	-1.70258	0.0284885
ENSG00000089041	P2RX7	1.78091	0.0191249
ENSG00000119396	RAB14	-1.12707	0.447722
ENSG00000139832	RAB20	1.32615	0.114753
ENSG00000168461	RAB31	1.34945	0.0533503
ENSG00000118508	RAB32	-1.26488	0.276535
ENSG00000109113	RAB34	1.00068	0.996509
ENSG00000075785	RAB7A	1.07372	0.194628
ENSG00000104133	SPG11	-1.03433	0.661857
ENSG00000101955	SRPX	1.0656	0.62687
ENSG00000132718	SYT11	1.19909	0.472683
ENSG00000011347	SYT7	-1.1201	0.483049
ENSG00000110719	TCIRG1	-1.03761	0.859594
ENSG00000127419	TMEM175	1.55845	0.0111365
ENSG00000198722	UNC13B	-1.03086	0.752305
ENSG00000131381	ZFYVE20	-1.11103	0.128705
